# Supplementary material for: Survey data on global shipping lines assessing factors of container port competitiveness
Source: Data Brief. 2020 Mar 19;30:105444. doi: 10.1016/j.dib.2020.105444 (PMC7118293; doi:10.1016/j.dib.2020.105444)
Supplement: Supplementary file 1 [file mmc1.xlsx]

## Sheet: Shipping lines
Terminal charges (THC), price, rebates and other financial incentives	Scope of terminal services and logistic value added services	Level of container terminal service quality (speed, reliability, availability, security,non discriminatory access, eco-friendliness)	Port community system (serving port clients, other stakeholders as well as inside container terminal)	Terminal's ability to serve mega container vessels (TEUs +18k)	Intermodal transport availability in the container terminal (by rail, inland waterways and roads)	Private ownership of terminal	Partial ownership of a terminal by shipping lines	Terminal's adaptability to the changing market environment	Level of harmony in management-labour-government relationships (no strikes, conflicts and others)	Corporate Social Responsibility (incl. business ethics, respect of natural environment and involvement with local communities)	Terminal operations respecting natural environment protection laws	Port's reputation, public relations and marketing	Port's nautical accessibility	Maritime connectivity (frequency of shipping services)	Hinterland connection (road and rail networks, inland waterways)	Port authority charges, price and pricing strategies	Fast customs and admin clearance of cargo, incl. port's regulations and customary duties	Shipping lines concentration level (M&A, alliances) and changes in shipping lines' preferences	Supportive government active in promoting ports and logistics transport policies	Size	Continent
10	10	10	7	10	10	9	8	10	8	7	7	8	10	8	8	10	10	5	5
9	9	9	8	8	9	8	8	8	9	8	8	8	8	8	8	9	8	8	8	50 to 249 persons	Asia
7	8	10	7	10	10	5	3	8	10	10	10	10	8	8	10	7	10	5	8		Europe
10	5	10	8	3	7	9	2	8	9	6	7	7	9	8	9	9	10	6	7	250 or more persons	South America
8	8	8	8	5	8	5	6	8	8	7	6	8	8	5	7	7	7	6	6	10 to 49 persons	Australia
8	7	10	7	8	9	7	7	7	9	6	6	6	8	9	9	8	8	6	8	250 or more persons	Asia
8	9	10	8	7	8	5	8	9	8	8	8	4	8	7	8	9	9	6	8	50 to 249 persons	Asia
8	10	10	7	4	9	1	1	7	7	5	6	4	10	8	8	7	6	6	5	250 or more persons	Europe
7	7	10	5	9	7	5	2	7	7	7	7	7	9	7	7	9	7	5	5	10 to 49 persons	Africa
8	8	8	9	10	9	5	3	7	7	7	8	8	9	8	9	7	8	7	7	50 to 249 persons	Europe
10	8	10	7	7	10	6	7	9	9	7	7	8	9	9	9	9	8	8	8	50 to 249 persons	Asia
9	8	8	9	7	8	7	7	9	9	9	9	8	8	8	7	8	9	8	8	10 to 49 persons	Asia
8	5	5	6	5	7	2	2	5	5	5	2	6	5	5	8	8	7	7	5	10 to 49 persons	Asia
6	7	8	7	7	8	4	8	8	8	8	8	8	8	7	8	8	8	7	7	250 or more persons	Asia
9	5	9	8	6	8	5	6	5	8	6	6	8	5	5	6	9	9	6	6	50 to 249 persons	Asia
4	8	4	5	3	6	6	5	5	6	7	6	7	8	7	7	8	3	4	5
10	6	10	8	8	9	8	5	6	9	8	8	9	10	8	10	10	8	8	8	250 or more persons	Asia
10	5	10	10	7	10	6	6	10	10	8	10	10	10	10	10	10	10	10	10	50 to 249 persons	Asia
10	1	10	10	10	10	6	10	7	10	10	10	7	10	10	10	10	10	10	10	250 or more persons	Asia
10	5	7	2	6	6	8	9	5	8	4	6	8	6	9	7	8	7	8	5	250 or more persons	Asia
10	8	7	7	5	7	5	8	8	8	6	6	7	8	8	8	9	8	7	10	250 or more persons	Asia
8	9	8	10	10	10	7	7	9	9	8	7	10	10	10	10	3	10	9	9	250 or more persons	Asia
2	3	2	2	2	2	3	3	3	3	4	3	2	2	3	2	1	1	2	1	50 to 249 persons	Asia
9	9	10	9	9	10	9	10	9	10	10	10	9	9	10	9	9	10	9	9	250 or more persons	Asia
7	7	10	9	4	9	9	5	6	10	7	7	6	7	7	9	6	10	4	8	50 to 249 persons	Africa
5	3	10	4	7	10	6	5	7	10	10	9	3	9	4	8	7	6	6	6	50 to 249 persons	North America
10	8	9	10	9	8	8	8	9	10	7	8	8	8	10	10	10	10	9	10	250 or more persons	Asia
8	7	6	8	9	8	9	7	9	9	6	8	8	9	9	9	7	9	9	9	250 or more persons	Asia
5	4	1	2	1	1	5	5	1	1	1	1	1	1	2	1	4	1	2	3	250 or more persons	Europe
8	7	9	6	8	5	9	4	7	10	5	8	6	10	10	9	8	10	8	6	250 or more persons	Asia
3	1	5	3	1	3	5	5	4	7	3	5	7	6	7	3	7	5	5	6	50 to 249 persons	Africa
8	5	8	5	10	10	5	5	7	7	7	9	4	8	10	9	6	6	5	4	250 or more persons	Asia
8	7	8	6	5	8	1	1	6	7	8	9	7	6	7	8	7	7	7	5	250 or more persons	Europe
8	5	8	7	6	9	3	3	4	6	5	5	6	7	7	9	7	6	5	6	50 to 249 persons	Asia
9	8	9	7	6	8	6	8	7	8	7	7	8	8	8	8	9	9	8	9	50 to 249 persons	Asia
6	4	5	4	7	7	9	6	6	8	7	6	7	8	9	9	6	3	7	9	250 or more persons	Asia
10	9	10	9	9	9	9	9	5	7	5	7	7	10	10	9	10	9	5	5	250 or more persons	Asia
9	8	10	9	6	8	8	6	10	10	9	10	8	9	9	8	9	9	7	9	250 or more persons	Asia
6	7	6	7	6	8	5	7	7	7	7	6	8	7	6	5	6	7	6	5	50 to 249 persons	Asia
8	9	10	7	6	10	9	8	8	10	7	7	10	10	9	9	10	10	7	6	250 or more persons	North America
10	10	10	8	10	8	7	8	10	10	8	10	7	7	7	7	8	8	8	7
7	4	10	8	1	10	3	3	7	9	8	10	8	6	7	10	5	10	6	9	250 or more persons	Asia
7	10	9	6	7	10	5	5	7	9	9	10	8	8	9	9	7	8	6	5	250 or more persons	Europe
10	8	9	6	5	9	5	5	5	9	9	10	7	10	1	10	10	10	5	6	250 or more persons	Europe
10	8	10	10	8	10	5	5	10	10	8	8	8	10	10	10	10	10	8	10	250 or more persons	Europe
6	3	4	7	2	3	6	7	4	5	5	6	4	7	6	3	4	7	6	7	250 or more persons	South America
7	5	8	9	10	6	2	3	5	7	7	5	8	6	10	7	8	7	7	6	250 or more persons	Africa
9	7	9	5	5	10	4	4	6	10	9	10	6	3	8	8	6	4	9	9	250 or more persons	Europe
7	5	8	8	5	9	3	3	7	8	8	7	5	9	9	9	6	7	5	5	50 to 249 persons	Asia
8	4	10	7	7	8	5	5	4	5	4	6	5	9	8	9	8	6	7	6	50 to 249 persons	Asia
3	10	10	9	7	8	2	4	7	8	7	5	7	8	7	9	6	7	5	10		Europe
10	8	9	7	10	9	8	6	6	8	7	6	7	9	9	10	10	10	6	8	250 or more persons	Asia
10	8	10	8	7	10	5	5	10	10	7	8	7	10	8	10	10	8	8	8	50 to 249 persons	Asia
3	7	9	9	7	9	5	5	7	7	5	8	8	8	9	7	6	9	9	8	250 or more persons	Asia
9	6	9	2	5	8	2	2	5	8	8	6	3	6	8	8	6	7	4	4	50 to 249 persons	Europe
8	8	7	7	6	10	7	3	8	8	7	7	7	7	5	9	7	8	7	7	10 to 49 persons	Europe
8	6	10	6	7	3	7	7	9	9	3	7	7	8	8	6	8	8	8	5		Asia
7	8	4	5	8	5	6	7	7	5	7	5	8	8	8	10	7	9	9	7	250 or more persons	Africa
3	8	10	7	6	9	8	8	10	9	10	10	6	4	5	5	6	9	7	7	250 or more persons	Africa
7	7	9	6	7	7	5	6	6	6	6	5	9	6	6	7	9	8	7	8	250 or more persons	Asia
10	10	10	10	10	10	9	9	10	10	10	10	10	10	10	10	10	10	9	10	250 or more persons	Asia
9	10	10	9	9	8	9	1	9	10	9	9	10	9	8	8	10	10	9	9	10 to 49 persons	Asia
8	6	6	5	8	7	2	4	5	7	2	4	4	8	8	7	7	5	5	5	Less than 10 persons
10	9	10	9	10	10	6	6	9	10	9	9	9	9	9	10	10	10	9	10	50 to 249 persons	Asia
6	9	9	8	8	10	8	8	8	9	7	9	9	9	10	10	7	9	9	9	250 or more persons	Asia
7	8	9	7	1	7	6	6	8	9	8	9	8	8	7	8	8	8	3	7	Less than 10 persons	Europe
8	7	9	8	9	9	5	6	8	9	4	5	7	8	9	10	7	9	9	6		North America
4	7	7	7	3	4	7	4	8	3	5	8	3	3	5	4	3	3	4	3	250 or more persons	South America
8	9	7	10	1	9	1	1	4	9	5	4	3	9	7	9	6	10	4	6	Less than 10 persons	Europe
2	3	10	10	7	10	9	10	10	10	7	8	10	10	10	10	8	10	10	10	250 or more persons	Asia
7	9	10	10	10	10	2	2	9	10	8	7	5	10	8	10	7	9	6	8		Europe
10	9	10	8	10	10	8	7	10	10	10	10	10	9	10	9	10	10	8	10	10 to 49 persons	Africa
10	9	9	9	10	10	9	8	10	10	9	9	10	9	9	9	10	9	9	10	10 to 49 persons	Africa
9	5	9	8	9	5	5	5	8	9	7	7	8	7	5	5	9	9	9	9		Asia
2	5	1	3	3	2	5	2	5	3	2	3	3	2	2	2	2	1	3	3	Less than 10 persons	Africa
7	4	9	9	2	5	3	3	10	8	7	6	5	10	10	10	8	8	8	8	250 or more persons	Europe
7	5	5	7	4	5	2	3	5	9	3	7	4	8	5	5	5	7	5	5	250 or more persons	Asia
9	7	9	6	6	8	5	5	8	8	8	8	7	7	7	8	9	7	7	4		Europe
6	8	10	6	6	8	5	4	7	8	6	7	6	9	8	9	7	7	7	7	250 or more persons	Europe
10	6	9	6	8	9	3	1	8	7	7	7	7	10	7	9	10	10	7	7	250 or more persons	Europe
7	6	8	9	4	9	5	7	9	9	7	9	4	8	3	9	5	7	5	7	250 or more persons	Europe
10	10	10	10	10	10	3	3	10	10	10	10	10	10	10	10	10	10	10	10	50 to 249 persons	Asia
6	7	9	7	7	8	5	5	7	6	6	7	6	6	6	8	8	9	7	6		Europe
10	8	10	9	7	8	6	7	10	9	10	10	10	10	6	9	10	8	8	10	250 or more persons	South America
4	8	7	7	5	6	7	7	4	7	8	6	6	8	8	7	7	5	5	6	10 to 49 persons	Africa
8	10	10	8	10	10	8	10	10	10	10	10	10	10	10	10	10	10	7	10	250 or more persons	Australia
10	10	10	7	5	7	6	6	6	6	6	6	9	10	9	8	10	10	8	9	250 or more persons	Asia
10	8	9	5	4	7	2	2	9	8	8	8	5	10	9	8	9	8	10	6	250 or more persons	North America
8	8	9	9	7	9	8	8	10	10	9	9	8	10	7	9	9	10	7	9	250 or more persons	North America
8	8	10	6	5	9	3	8	7	9	9	9	9	10	8	9	4	7	8	7	250 or more persons	Australia
2	8	8	8	1	4	2	5	2	2	3	4	3	7	9	7	2	7	7	7	250 or more persons	Australia
6	7	10	9	5	8	3	4	6	10	8	8	10	8	7	7	6	8	5	9	250 or more persons	Europe
8	10	10	7	8	8	8	8	9	10	9	9	8	8	8	9	10	10	9	10	250 or more persons	Asia
10	5	9	5	2	8	2	2	8	8	6	6	4	4	7	8	9	8	5	5	250 or more persons	Australia
1	1	2	2	2	1	1	3	2	2	2	2	1	1	1	1	3	2	2	2
7	7	10	5	5	5	1	1	5	8	7	6	6	8	8	5	7	9	6	5	250 or more persons	Europe
10	8	10	7	8	10	10	7	10	10	7	6	10	10	10	7	10	9	8	10	50 to 249 persons	Europe
9	8	8	7	5	8	5	1	8	8	7	7	7	8	9	8	9	8	8	8	10 to 49 persons	Europe
10	8	9	8	7	8	6	8	9	8	8	8	10	9	9	8	10	7	9	7	50 to 249 persons	Australia
5	8	10	6	4	7	4	4	6	7	6	6	6	7	7	6	6	9	7	6	10 to 49 persons	Africa
7	9	10	9	9	9	4	4	10	9	9	10	10	9	10	10	9	9	8	8	250 or more persons	Europe
7	7	4	4	8	6	5	6	4	4	4	4	5	6	6	6	6	6	7	7	10 to 49 persons	Europe
2	3	3	4	7	2	6	2	3	4	2	3	4	4	5	2	4	3	4	4	10 to 49 persons	Africa
5	6	7	5	4	5	6	5	4	7	6	6	3	5	4	6	3	3	6	4	250 or more persons
8	10	10	10	7	8	3	1	3	5	6	7	9	9	8	8	7	8	7	7	250 or more persons	Asia
10	8	9	7	9	9	5	8	9	10	8	8	7	9	10	10	10	9	10	10	250 or more persons	Asia
10	10	10	7	9	9	5	6	8	6	7	7	8	8	8	8	5	8	8	8	250 or more persons	Europe
8	9	9	9	8	10	7	8	9	10	10	10	10	10	10	10	9	10	9	9	250 or more persons	Asia
10	8	10	8	5	7	5	5	6	7	7	7	7	8	9	10	10	10	9	7	250 or more persons	Europe
8	10	10	10	10	8	1	1	10	10	9	10	9	10	10	9	9	9	9	9	250 or more persons	Australia
8	8	9	7	6	9	6	6	9	8	8	8	7	8	8	8	7	7	7	7	250 or more persons	Europe
9	7	8	7	5	8	5	5	8	8	5	6	6	8	9	9	9	8	8	8	250 or more persons	Australia
8	9	10	10	9	10	8	9	9	9	8	9	10	10	10	9	10	9	8	10	250 or more persons	Asia
10	8	8	7	6	8	5	5	8	6	8	10	8	10	6	10	10	10	8	10	50 to 249 persons	Asia
5	8	9	9	7	9	5	6	7	9	7	9	8	8	8	8	7	8	8	8	250 or more persons	Asia
4	3	4	4	1	3	1	2	3	4	3	2	3	3	3	4	3	2	4	3	10 to 49 persons	Europe
8	8	8	8	8	8	8	8	7	8	8	8	7	7	7	8	6	7	7	7	10 to 49 persons	Asia
6	9	7	7	8	5	5	6	8	9	6	8	7	9	8	6	7	9	8	7	50 to 249 persons	Asia
8	9	8	9	9	9	8	9	9	9	9	10	9	9	9	10	9	9	9	9	250 or more persons	Asia
10	9	10	9	8	7	6	4	5	10	9	9	10	10	10	8	10	10	9	8	50 to 249 persons	South America
